# Supplementary material for: Inequality, role reversal and cooperation in multiple group membership settings
Source: Exp Econ. 2021 Mar 10;25(1):68–110. doi: 10.1007/s10683-021-09705-y (PMC7945615; doi:10.1007/s10683-021-09705-y)
Supplement: Supplementary file 1 — Electronic supplementary material 1 (ZIP 3076 kb) [file 10683_2021_9705_MOESM1_ESM.zip › appendix section 5/instructions.tex]

\documentclass[11pt,authoryear]{article}
\usepackage[english]{babel}
\usepackage[latin1]{inputenc}
%\usepackage{utf8}
\usepackage{graphicx}
\usepackage{graphics}
\usepackage{multicol}
\usepackage{multirow}
\usepackage{endnotes}
\usepackage{setspace}
\usepackage{longtable}
\usepackage{amsmath, amsthm, amssymb}
\usepackage{amsmath}
\usepackage{typearea}
\usepackage{lscape}
\usepackage{threeparttable}
\usepackage{array}
\usepackage{arydshln}
\usepackage{tabularx}
\usepackage{epsfig}
\usepackage{epstopdf}
%\usepackage{theorem}
%\usepackage{subfigure}
%\usepackage[ansinew]{inputenc}
\usepackage{natbib}
\bibpunct{(}{)}{;}{a}{,}{,}
%\usepackage{arydshln}
\usepackage{amsthm}
\usepackage{rotating}
\usepackage{float}
\usepackage{booktabs}
\usepackage{color}
\usepackage{caption}
\usepackage{color,soul}
\usepackage[bottom]{footmisc}
\usepackage[margin=2cm]{geometry}
\usepackage{graphics}
\usepackage{caption}
\usepackage{subfigure}
\usepackage{color}
\usepackage[hyphens]{url}
\usepackage{hyperref}
\usepackage{longtable}
\usepackage[final]{pdfpages}
\newcommand{\directory}{pictures}
\newcommand{\ag}{\alpha_{\gamma}}
\newcommand{\am}{\alpha_{m}}
\newcommand{\at}{\alpha_{\theta}}
\newcommand{\rz}{\mathbb{R}}

\newcommand{\qedwhite}{\hfill \ensuremath{\Box}}
\newtheorem{theorem}{Theorem}
\newtheorem{lemma}[theorem]{Lemma}
\newtheorem{proposition}{Proposition}
\newtheorem{result}{Result}
\newtheorem{corollary}[theorem]{Corollary}
\newtheorem{assumption}[theorem]{Assumption}
\newtheorem{definition}[theorem]{Definition}
\newtheorem{acknowledgment}{Acknowledgment}
\newtheorem{prediction}{Prediction}


\rmfamily
\setlength{\textwidth}{6.5in}
\setlength{\textheight}{9.0in}
\setlength{\oddsidemargin}{0in}
\setlength{\topmargin}{0.0in}
\setlength{\headheight}{0in}
\setlength{\headsep}{0.0in}

\onehalfspace	


\begin{document}


\appendix
\vspace{-1cm}

\section{Appendix}
\vspace{-0.4cm}

\setcounter{subsection}{4}
%Set the counter <ctr>'s value to <num>.

\subsection{Instructions}

\begin{figure}[H]
	\caption*{General instructions for all participants}
	\vspace{-2cm}
	\centering
	
	
	\includegraphics[scale=0.8]{./Instructions for online appendix/Instructions_General.pdf}
	%\includegraphics[scale=0.5]{../analysis/tables/Frequency_mean_last_2.pdf}
	
	
	
\end{figure} 


%	\medskip

\begin{figure}[H]
	\caption*{Part 1: Instructions for participants in the CR and TRR treatment}
	\vspace{-2cm}
	\centering
	
	
	\includegraphics[scale=0.8]{./Instructions for online appendix/Instructions_Part1_T1-2-4_page1.pdf}
	%\includegraphics[scale=0.5]{../analysis/tables/Frequency_mean_last_2.pdf}
	
	
	
\end{figure} 

\centering{
	\includepdf[pages=2-7]{./Instructions for online appendix/Instructions_Part1_T1-2-4.pdf}
}


\begin{figure}[H]
	\caption*{Part 1: Instructions for participants in the EE treatment}
	\vspace{-2cm}
	\centering
	
	
	\includegraphics[scale=0.8]{./Instructions for online appendix/Instructions_Part1_T3_page1.pdf}
	%\includegraphics[scale=0.5]{../analysis/tables/Frequency_mean_last_2.pdf}
	
	
	
\end{figure} 

\centering{
	\includepdf[pages=2-7]{./Instructions for online appendix/Instructions_Part1_T3.pdf}
}


\begin{figure}[H]
	\caption*{Part 2: Instructions for participants in the CR and EE treatment}
	\vspace{-2cm}
	\centering
	
	
	\includegraphics[scale=0.8]{./Instructions for online appendix/Instructions_Part2_T2-3.pdf}
	%\includegraphics[scale=0.5]{../analysis/tables/Frequency_mean_last_2.pdf}
	
	
	
\end{figure} 


\begin{figure}[H]
	\caption*{Part 2: Instructions for participants in the TRR treatment}
	\vspace{-2cm}
	\centering
	
	
	\includegraphics[scale=0.8]{./Instructions for online appendix/Instructions_Part2_T1.pdf}
	%\includegraphics[scale=0.5]{../analysis/tables/Frequency_mean_last_2.pdf}
	
	
	
\end{figure} 

\begin{figure}[H]
	\caption*{Part 3: Instructions for all participants}
	\vspace{-1cm}
	\centering
	
	
	\includegraphics[scale=0.8]{./Instructions for online appendix/Instructions_Part3_T1.pdf}
	%\includegraphics[scale=0.5]{../analysis/tables/Frequency_mean_last_2.pdf}
	
	
	
\end{figure} 


\end{document}
